# Supplementary material for: Untargeted Metabolomics Reveals Metabolic Stress Alleviation by Prepartum Exercise in Transition Dairy Cows
Source: Metabolites. 2022 Mar 31;12(4):309. doi: 10.3390/metabo12040309 (PMC9028530; doi:10.3390/metabo12040309)
Supplement: Supplementary file 1 [file metabolites-12-00309-s001.zip]

Archive with 1 entries (1 files):
- metabolites-1584170-supplementary.pdf
